# Supplementary material for: Applications of Multiple Nuclear Genes to the Molecular Phylogeny, Population Genetics and Hybrid Identification in the Mangrove Genus Rhizophora
Source: PLoS One. 2015 Dec 16;10(12):e0145058. doi: 10.1371/journal.pone.0145058 (PMC4682636; doi:10.1371/journal.pone.0145058)
Supplement: S1 Table — (XLS) [file pone.0145058.s001.xls]

## Sheet: S1_Table
S1 Table. Primer sequences, annealing temperatures (Ta), sequence lengths (for R. apiculata) and putative functions of 81 nuclear gene markers for the mangrove genus Rhizophora
Gene ID	Primer sequence(5'-3')	Ta (°C)	Sequence length	Putative function and GenBank accession number
18	F:CCTCTTTGAACGCCTTGC	53	983	DNA-binding protein smubp-2-like, KF793843
	R:CTCCCGACCTTGGAAACC
20	F:TCCTCTATTCATCAGCCACG	45	546	fructose 1,6-bisphosphate 1-phosphatase activity, KF793870
	R:TGCCTCCAGCCTGTTCTA
22	F:CGATTTGCCACCTATGCT	53	866	RNA polymerase sigma factor rpod, KF793844
	R:AACCCAAACTTGCTACCTAC
15979	F:TGATATGACGGAAGGCTCTA	53	1322	glutamate dehydrogenase, KF793873
	R:GAGTTGCTGAGGCATAAAGA
21993	F:ACTGGTGAGGCGTTATGAGC	53	1276	inositol hexakisphosphate 2-phosphatase activity, KF793864
	R:GAGGAATTTCCAATGGTCGT
22025	F:CTCCCGTCATACCAAAGTCA	53	610	transferase activity, transferring phosphorus-containing groups, KF793848
	R:AGTGGGTCCGAGTACCTGTT
22066	F:TTGAAGGGAAACGCATTACA	53	1480	isopentenyl diphosphate isomerase, KF793860
	R:TCCACAACTAGCCTGAACCA
22158	F: CCTCATAGCCCACGAGACAC	53	1109	PREDICTED: SNF1-related protein kinase regulatory subunit beta-2 like, KM821539
	R:TGGCAAATCAGGAGCATACC
22244	F:TCCAGCAGGCATCAGTAAAT	53	1376	uncharacterized protein, KF793858
	R:CTCACTACCTTTCGGCTCTG
22274	F:GAAGCCACCAAACCAGAAAC	53	1618	leunig, KF793874
	R:TGTTGAGACCCAAGTTAGCC
22292	F:AGGTCAATCCGCTTTACGAG	53	987	1-aminocyclopropane-1-carboxylate oxidase, KF793859
	R:AAGTAGAGTGCCTGGAGACG
22454	F:GGATGATGGGATGGCTATTT	53	1529	sterol c-14 reductase, KF793847
	R:AAGGCAGGCTAAAGGACAAT
22477	F:GGTGATGCCGCTGAGTTCAT	53	855	dihydropyrimidine dehydrogenase, KF793837
	R:ATTGCTGCTTTCTGCCGTTG
22624	F:AGCTTTATGAAGGGCTATGT	53	509	PREDICTED: DNA repair helicase XPB1-like, KF793838
	R:AGGCAGCAGTTTCTGATTGA
22685	F:AAGAGGAGGATTTCGTTGCT	53	591	quinone oxidoreductase 1, KF793839
	R:TTCATCCCGAGTTGTAGTGT
22728	F:AGATAATCCCAGCCTCAGCA	53	961	adp-glucose pyrophosphorylase large subunit, KF793871
	R:CACTTCGGCATCAGTTTCAT
22786	F:CAGTAATATGCTGGACACGA	53	1146	uncharacterized protein, KF793845
	R:AAGTACACCCGAGAAACAAG
22874	F:TCATTTCACTTGCAGCTTGG	53	909	u3 small nucleolar rna-associated protein, KF793846
	R:GAAACCGACATCTCCACCAC
23056	F:AAAACCTCCTACCCTTATTC	53	461	fact complex subunit ssrp1, KF793840
	R:GATTCTCAAACCCTTCCCAC
23186	F:TCACAGTCGGATTCTGCTCT	53	990	mitochondrial respiratory chain complex I;transferase activity, KF793842
	R:GATTGCCTGCCCAAAGTTCA
23319	F:TGAAGGAGTCCCAAAGAGGC	53	464	oxygen evolving activity, KF793913
	R:CGGTAGGATGGCACCAGATA
23416	F:TCTTTCAAAGACGATGTACC	53	2162	gtpase ryh1, KF793892
	R:AGATCAGTTTTATTCCCAAC
23426	F:TCAGGTTAGAGCATTTGGTA	53	512	nadh-cytochrome b5 reductase 1, KF793876
	R:TAGACTTTGAAGCGATCAGG
23450	F:GGCCTTCTTACTTATCTTGG	53	709	zinc finger protein 622, KF793879
	R:CATTCGATTCATTTGTTTCA
23462	F:TCATACAAGGTCAGCGACTC	53	1350	casein kinase-like protein, KF793887
	R:TCCTCCCATAGCACAAAGAA
23474	F:GTCAGCTATTGGCAGTATGA	53	568	reduced lateral root formation protein, KF793875
	R:AACCCTCTGTTTGATGTTGT
23478	F:ATCACAAGGTTACTGGGAGG	53	1499	pheophorbide a oxygenase, KF793883
	R:TTACGAAATGCCAAGACAAA
23632	F:GCAGGCTCCAGTTAGTGATC	53	635	esterase lipase domain-containing protein, KF793893
	R:TGTGCCCAAGTCTCATTCTC
23636	F:AGAAGGGCAAGAATCTGACA	53	815	probable exocyst complex component 4-like, KF793904
	R:GCTTAACTCCTGCAACAAAA
23665	F:ACGGTCAACGCCTTCTTCGG	53	1542	thymidylate kinase, KF793902
	R:TCCCTTCCACCAACCTGTGC
23683	F:CTATCTTGATGCGGTTGATC	53	2005	chloroplastic endopeptidase Clp complex, KF793901
	R:TTAGGTTTGCCTTATGGTGC
23691	F:ATAGACGGCATTTTGAGTTG	53	452	haloacid dehalogenase-like hydrolase domain-containing protein 1a, KF793905
	R:CTGGGATCTGGAACCATTAC
23714	F:ATTGAGAAAATCACGGAGGA	53	1654	pinus taeda anonymous locus 2_8852_01 genomic sequence, KF793900
	R:TTTGATGCGAAAACATAGAG
23752	F:TATGCTGGATATGGAATGCT	53	1931	DNA helicase activity;ATP binding, KF793898
	R:TTCTCCTGCTGCTCTTGTAG
23770	F:CTCCAGCCTGTGGGTGTCTC	53	855	peter pan-like protein, KF793903
	R:TTGCTGCTTCTTCGTCTGCT
23777	F:GTACTTCCTCCGCCAATCGA	53	1851	clathrin light chain protein, KF793906
	R:TTTGCCTCCTTCCCGTCTTT
23790	F:GATGGGTGTTACCGAAGAGG	53	768	pentatricopeptide repeat-containing protein, KF793907
	R:TGGGCGTATAACCTAGCATG
23793	F:TGGAGGAATCTGATGCTAAG	53	1412	cas1 domain-containing protein 1-like, KF793894
	R:ATGTAGATGGCAGTTGTGAG
23794	F:AAATTCCAGTAGTCACCCTA	53	310	vhs domain-containing protein, KF793899
	R:ATATCCATCCACATTAACCC
23800	F:TTATCTGAGAATCCCCAAGC	53	581	NA, KF793897
	R:CTAACGCTCCAATTTGACTT
23839	F:CAGACCTGCTATTCTTCCAT	53	1449	poly polymerase, KF793896
	R:ACTTATCCACCACTCTACCC
23852	F:TGGAGCAAAAGTGGGACAAA	53	1740	aldehyde dehydrogenase 3h1, KF793895
	R:AGCAAGATGGTGGGAGCAAT
B113	F:GTCGATTATCCCAGCTTCA	53	1733	ran-family small gtpase, KF793885
	R:GTAACCTGCTTTGCCTTCA
B119	F:GTTTGAATGTTGTTTCGGAGTA	45	831	ribulose bisphosphate carboxylase oxygenase activase chloroplast, KF793889
	R:AAGGTCGTTGATGAATAGGC
B121-2	F:GCTGCTCGCATTAGGG	53	882	autophagy-related protein 8b, KF793881
	R:AACCCATCTTCATCCTTG
B129	F:AATGCTTGGAAACCGTCTA	53	646	chlorophyll a-b binding protein chloroplastic-like, KF793880
	R:GCCCATCTGGCGTGTAT
B130	F:CTTCGGTCGCTTTGATG	53	671	delta-type tonoplast intrinsic protein, KF793877
	R:AAGGTGACGGCAGGGT
B132-2	F:ATTTGTTCCCTTTGTCCCT	53	822	predicted protein [Populus trichocarpa], KF793888
	R:TCTTCCCATTTAGTTATCCC
B21	F:TTCAAGGAAGCCATCACG	53	2171	membrane steroid-binding protein 1, KF793890
	R:AATTCAAATGCACCAAGACC
B28	F:CCGATGTGCCTATGGTTC	53	1430	NA, KF793878
	R:ACTTGACGAGTCTTGAGCC
B3-2	F:GCTTCTGCTCTGCCTTACA	53	1007	40s ribosomal protein, KF793884
	R:ATCGGAACTTAGAATCCTTATC
B4-2	F:AACGGTTACATCGTCATCA	53	1407	eukaryotic translation initiation factor 5a4, KF793886
	R:CAGATTTTCATCGGTTGG
C045	F:GATGCTACTAAGATTGCTGGTT	53	762	oxygen evolving activity, KF793913
	R:AGCCTTGACGGTGAATGA
C052	F:GGCAACCTCTTCAATCCA	53	994	chlorophyll a b binding protein, KF793849
	R:CCCAACCGTAGTCACCAG
C056	F:AGCGGCTGAGATGAACAA	53	954	translation elongation factor activity;nucleotidyltransferase activity, KF793850
	R:GATAACCTGAGCGGTGAAA
C057	F:GCTTCTTCAACAGCCAATG	53	546	h-protein, KF793851
	R:CTACAAACACCACTTCTCCC
C060	F:CTCCTCCACGCTGTTTACC	53	811	lactoylglutathione lyase-like protein, KF793852
	R:GGGAGTTGGACCTCTTTGTAT
C081-2	F:CTATGCTCCCTTACTACCTCG	53	901	cysteine desulfurase, KF933386
	R:GACACTGCCACTTCCTTCA
C26	F:CCCAAGGACCCTTACATT	53	922	ferredoxin-nadp reductase, KF793863
	R:AGCATTTCTTTCCCAACT
C31	F:ATTGACTGTGGTGTATCTA	53	842	fructose 1,6-bisphosphate 1-phosphatase activity, KF793865
	R:AATCTTTCCTTTCTTTGG
C41	F:GGCATTCAACAGAGGAGA	53	1079	l-ascorbate oxidase homolog, KF793882
	R:CAACGCTAAGATAATAACCA
C49	F:TTGACAAGTCTGAGTGGGTG	53	1395	fructose-bisphosphate aldolase activity, KF793891
	R:TGAGAAATGGTAGCATAGCG
CT10	F:TTGACACCTCCGCCATCT	53	1107	NA, KF793866
	R:GGCTGCTCAGTTCCACCA
CT113（C3）	F:CTGTGATGGGTCCTCGTA	53	692	p8MTCP1, KF793855
	R:AGAACTGGCACTTGCTGA
CT19-2	F:ATGTTTTGAAAGCCTGTG	53	1645	anthocyanidin reductase, KF793912
	R:CTTGTAACTGAACCCCTC
CT218（C1)	F:CCTGATGTTGCTGGTAGA	53	1724	atp-dependent zinc metalloprotease chloroplastic-like, KF793861
	R:GTGGAGGATGTCAATGTG
CT246（C2)	F:TGTCAAAGCCATTCAGTCG	53	974	psal protein, KF793854
	R:GGAGGAGGTATGCCCAGA
CT36-3	F:GTGGTCATCGGTCACAGC	53	536	carbonic anhydrase, KF793867
	R:TCAGCAAGTTTCCAAGAG
CT448（C4)	F:GCAACCAGTTTGGAGGGC	53	722	glutathione peroxidase, KF793856
	R:AAGCAGCTTCTGAATGTC
CT55-1	F:CTGCCACCATCTCCACTG	53	708	ribulose-1,5-bisphosphate carboxylase/oxygenase activator activity, KF793872
	R:GGTCTGCTTCTCCTCGTC
CT61	F:ACCCTAACAATGTGACCC	45	917	oxidoreductase activity, KF793868
	R:CCTGCATTCCCAGTAGTC
CT64	F:GTCCAAGTTGTTGATTCTG	53	713	cysteine proteinase, KF793869
	R:CAAGTGTTGCTGGTGTAA
CT678（C5）	F:TGGCAAATGGGTGTCAGA	53	768	GSH-dependent dehydroascorbate reductase 1, putative, KF793853
	R:CCATCATTGGGTTCCTTG
CTC106（C10）	F:GATTGGTGGAAGTGGATT	53	1032	anthocyanidin reductase, KF793912
	R:TGCTTTCTCGGCTAGTGT
CTC138（C22）	F:GGCTGGCAGTAATGAGGT	53	749	gibberellin receptor, KF793857
	R:TAGCGGAGGAATGGGTAA
CTC38（C18）	F:CTGTGGGACGATGTTGCC	55	950	auxin-repressed protein, KF793862
	R:TGCTTGCTCCTTGTTTCTC
SOS2	F:AAATTGTCCGACATCCTTAC	53	1624	cipk-like protein 1, KF793841
	R:TCCAGCCATTAGAACATAGA
DLDH (Inomata et al. 2009)	F:TGGATGGTCATATAGCTCT	53	1262	dihydrolipoamide dehydrogenase, KF793908
	R:GAACAAGCTCCCCTGCATTAG
mang-1(Inomata et al. 2009)	F:CTGCTCTGAGAACCGTCTCTTCTTC	50	400	mangrin, KF793911
	R:AAGGGTGAGGCTCAACCGGC
PAL1(Inomata et al. 2009)	F:GAGCGCCAATTGGGTTGCTTT	53	991	phenylalanine ammonia-lyase, KF793909
	R:TGAGCAAACATGAGCTTTCCTAT
SBE2(Inomata et al. 2009)	F:CAAAGTTTGTGAGTCTTATC	53	1392	alpha-glucan branching enzyme, KF793910
	R:GTCCTGACATTAAAACAGCC
