# Supplementary material for: Applications of Multiple Nuclear Genes to the Molecular Phylogeny, Population Genetics and Hybrid Identification in the Mangrove Genus Rhizophora
Source: PLoS One. 2015 Dec 16;10(12):e0145058. doi: 10.1371/journal.pone.0145058 (PMC4682636; doi:10.1371/journal.pone.0145058)
Supplement: S2 Table — (XLSX) [file pone.0145058.s002.xlsx]

## Sheet: Sheet1
S2 Table. The variable sites at the nuclear gene 22292 in three taxa of Rhizophora in Hainan.
Species	Analyzed length (bp)	3	69	78	79	137-138	142	197	205-206	235	294	380	390	399	414	485	588	752	802
R.apiculata	841	G	C	T	T	—	G	G	—	A	T	A	C	T	C	T	T	C	T
R.stylosa	845	T	T	C	A	TC	A	T	TT	G	A	G	T	C	T	A	A	G	C
Putative hybrid	845	K	Y	Y	W	—/TC	R	K	—/TT	R	W	R	Y	Y	Y	W	W	S	Y
