# Supplementary material for: Applications of Multiple Nuclear Genes to the Molecular Phylogeny, Population Genetics and Hybrid Identification in the Mangrove Genus Rhizophora
Source: PLoS One. 2015 Dec 16;10(12):e0145058. doi: 10.1371/journal.pone.0145058 (PMC4682636; doi:10.1371/journal.pone.0145058)
Supplement: S3 Table — (XLSX) [file pone.0145058.s003.xlsx]

## Sheet: Sheet1
S3 Table. The variable sites at the nuclear gene 23186 in three taxa of Rhizophora in Hainan.
Species	Analyzed length (bp)	32	48	75	100	216	423
R.apiculata	511	A	T	G	A	A	T
R.stylosa	511	G	C	T	G	G	A
Putative hybrid	511	R	Y	K	R	R	W
