# Supplementary material for: Applications of Multiple Nuclear Genes to the Molecular Phylogeny, Population Genetics and Hybrid Identification in the Mangrove Genus Rhizophora
Source: PLoS One. 2015 Dec 16;10(12):e0145058. doi: 10.1371/journal.pone.0145058 (PMC4682636; doi:10.1371/journal.pone.0145058)
Supplement: S4 Table — (XLSX) [file pone.0145058.s004.xlsx]

## Sheet: Sheet1
S4 Table. The variable sites at the nuclear gene 22685 in three taxa of Rhizophora in Hainan.
Species (Haplotype)	Analyzed length (bp)	21	54	84	122	306	326	327-328	346	359	362	424	442
R.apiculata(H1)	544	T	C	G	A	T	A	AA	—	C	G	T	G
R.apiculata(H2)	544	A	C	A	A	C	A	AA	—	G	A	G	G
R.stylosa	543	A	T	A	G	T	G	—	T	G	A	G	C
Putative hybrid	545	A	Y	A	R	Y	R	AA/—	—/T	G	A	G	S
