# Supplementary material for: Applications of Multiple Nuclear Genes to the Molecular Phylogeny, Population Genetics and Hybrid Identification in the Mangrove Genus Rhizophora
Source: PLoS One. 2015 Dec 16;10(12):e0145058. doi: 10.1371/journal.pone.0145058 (PMC4682636; doi:10.1371/journal.pone.0145058)
Supplement: S5 Table — (XLSX) [file pone.0145058.s005.xlsx]

## Sheet: Sheet1
S5 Table. The variable sites at the nuclear gene DLDH in three taxa of Rhizophora in Hainan.
Species	Analyzed length (bp)	27	29	67	142	279	433	540	675	676	732	747
R.apiculata	785	C	G	G	A	T	G	C	C	A	T	C
R.stylosa	785	G	T	A	G	C	A	T	T	G	C	G
Putative hybrid	785	S	K	R	R	Y	R	Y	Y	R	Y	S
