# Supplementary material for: Applications of Multiple Nuclear Genes to the Molecular Phylogeny, Population Genetics and Hybrid Identification in the Mangrove Genus Rhizophora
Source: PLoS One. 2015 Dec 16;10(12):e0145058. doi: 10.1371/journal.pone.0145058 (PMC4682636; doi:10.1371/journal.pone.0145058)
Supplement: S6 Table — (XLSX) [file pone.0145058.s006.xlsx]

## Sheet: Sheet1
S6 Table. The variable sites at the nuclear gene PAL1 in three taxa of Rhizophora in Hainan.
Species	Analyzed length (bp)	35	95	101	140	284	548	642	734
R.apiculata	743	T	T	C	A	T	G	C	G
R.stylosa	743	A	A	T	T	C	T	G	A
Putative hybrid	743	W	W	Y	W	Y	K	S	R
