# Supplementary material for: Applications of Multiple Nuclear Genes to the Molecular Phylogeny, Population Genetics and Hybrid Identification in the Mangrove Genus Rhizophora
Source: PLoS One. 2015 Dec 16;10(12):e0145058. doi: 10.1371/journal.pone.0145058 (PMC4682636; doi:10.1371/journal.pone.0145058)
Supplement: S7 Table — (XLSX) [file pone.0145058.s007.xlsx]

## Sheet: Sheet1
S7 Table. The variable sites at the chloroplast gene trnS-trnG in three taxa of Rhizophora in Hainan.
Species	Analyzed length (bp)	98-99	185
R.apiculata	334	AC	C
R.stylosa	332	—	G
Putative hybrid	332	—	G
